# Supplementary material for: A Novel Small Molecular Prostaglandin Receptor EP4 Antagonist, L001, Suppresses Pancreatic Cancer Metastasis
Source: Molecules. 2022 Feb 11;27(4):1209. doi: 10.3390/molecules27041209 (PMC8879074; doi:10.3390/molecules27041209)
Supplement: Supplementary file 1 [file molecules-27-01209-s001.zip]

Archive with 1 entries (1 files):
- molecules-1584823-supplementary.pdf
